# Supplementary material for: Immunotherapy with engineered bacteria by targeting the STING pathway for anti-tumor immunity
Source: Nat Commun. 2020 Jun 1;11:2739. doi: 10.1038/s41467-020-16602-0 (PMC7264239; doi:10.1038/s41467-020-16602-0)
Supplement: Supplementary file 4 — Source Data [file 41467_2020_16602_MOESM4_ESM.xlsx]

## Sheet: Figure 1 and suppl. Figure 1
Fig.1a
Tumor	Dose, CFU	72h, Recovered CFUs
B16F10	500000	1050000000	1200000000	230000000	330000000	610000000
EL4	150000	200000000	300000000	60000000	3000000	80000000
A20	500000	670000000	350000000	700000000	110000000	108000000	270000000	250000000
4T1	500000	2000000	35000000	110000000	95000000	175000000	50000000	43000000
CT26	1000000	190000000	240000000	230000000	250000000	250000000
Fig.1b
CFUs in the tumor					RLUs in the tumor
Saline Control	1 day	7 days	10 days	14 days	Saline Control	1 day	7 days	10 days	14 days
0	1490000	196000000	1750000000	368000000	0	95540.5	1.03491e+07	4.41163e+07	1.55561e+07
0	1930000	914000000	1400000000	756000000	0	148596	1.2469e+07	2.77768e+07	2.1445e+07
0	10800000	535000000	542000000	490000000	0	1.0399e+06	1.09645e+07	1.6313e+07	1.65479e+07
0	3970000	1120000000	2080000000	245000000	0	161111	1.45391e+07	1.88651e+07	9.15248e+06
0	55700000	3300000000	1120000000	556000000	0	3.69186e+06	1.8498e+07	1.95186e+07	1.18076e+07
				1200000000					1.83642e+07
				1820000000					2.34184e+07
Fig.1c
Bacterial CFUs in tumor and blood
Time	Tumor, 1e6 CFUs dose					Blood, 1e6 CFUs dose					Tumor, 1e7 CFUs dose					Blood, 1e7 CFUs dose
1.5 hours	310000	510000	310000	82000	200000	0	0	0	0	0	2400000	5800000	4400000	3400000	7000000	0	0	0	0	0
24 hours	430000000	260000000	230000000	7200000	480000000	0	0	0	0	0	170000000	700000000	470000000	720000000	100000000	0	0	0	0	0
8 days	260000000	1280000000	98000000	580000000	790000000	0	0	0	0	0	145000000	510000000	360000000	330000000		0	0	0	0	0
Fig. 1d	IL-6 production in tumor, pg/g
Time	Saline					1 x 106EcN dose					1 x 107EcN dose
1.5 hours	1272	1896	3071	1867	3938	12401	59718	32055	23602	39518	67997	94132	25893	59689	97923
24 hours	1954	2788	2623	3827	5549	114976	120389	3713	37849	58811	14058	66493	39760	60352	33426
8 Days	1151	2325	989	1370	1240	6102	10898	2155	11122	9727	713	16149	13170	7991	2288
Fig. 1e	IL-6 production in serum, pg/ml
Time	Saline					1 x 106EcN dose					1 x 107EcN dose
1.5 hours	9.65542	31.2249	49.3826	29.9967	26.8734	2519.77	3693.23	3875.8	3513.74	7208.15	11694.7	17421.9	15070.5	16000	11721.4
24 hours	9.65542	10.9617	7.68435	7.68435	24.3586	380.5	329.477	14.8443	218.622	222.429	80.3996	535.401	118.222	335.922	76.5198
8 Days	42.3546	8.34575	5.68898	34.9633	13.5568	53.3383	142.16	98.8004	89.918	90.5113	112.353	118.809	303.099	70.2331	12.264
Fig.1f and Supplementary Figure 1d			Tumor volume, mm3
Day	Saline									EcN
1	33.1138	33.5328	43.9138	45.8004	52.6406	53.349	62.5725	67.8289	94.5043	28.459	37.1123	51.1362	51.6534	59.9161	61.131	84.1924
5	128.117	201.816	149.21	389.488	239.062	119.012	277.378	135.335	337.506	113.484	157.986	87.6655	509.913	109.813	90.3093	128.884
8	310.981	419.904	1503.78	682.835	879.098	159.907	588.34	365.025	860.688	216.283	135.186	365.426	908.564	163.75	140.045	242.162
12	464.865	1468.23	2976.06	1536.77	2610.56	408.865	2853.22	505.487	1226.88	323.543	355.191	1101.73	1358.02	161.213	202.691	43.987
15	869.275	3114.13		1869.13	4222.47	856.139		1852.53	1659.53	448.884	608.602	905.594	3312.54	526.451	198.744	86.9292
19	1474.11			4196.37		1531.92		2168.03	3418.03	939.458	881.337	1063.63		923.278	494.258	57.6786
Supplementary Figure 1b.			TNFa production in tumor, pg/g
Time	Saline					1 x 106EcN, dose					1 x 107EcN, dose
1.5 hours	455	243	421	237	910	2011	2287	4827	4596	3095	16684	21229	11343	6151	16369
24 hours	839	639	677	738	552	2366	3435	1018	845	2434	1773	1926	6125	4429	2789
8 Days	130	288	210	170	146	1467	369	170	1058	358	38	411	546	720	284
Supplementary Figure 1c.			TNFa production in serum, pg/ml
Time	Saline					1 x 106EcN					1 x 107EcN
1.5 hours	2.87296	8.64339	10.2062	10.7048	14.5982	76.9542	119.172	142.973	137.121	328.888	895.419	1499	1185.72	1193.98	377.022
24 hours	11.6763	9.65063	12.2017	12.6836	6.46784	12.6836	15.5175	15.5412	14.5982	9.69752	9.65063	13.5387	10.7048	15.5412	11.1945
8 Days	15.5412	9.69752	15.5412	20.9411	13.6552	13.6552	24.3777	20.9411	19.178	19.178	11.712	22.6732	22.6732	20.9411	17.3798

## Sheet: Figure 2 and suppl. Figure 2
Fig.2a	c-di-AMP, nmol per 1e10 bacteria
Strain	+PBS		+ATC
EcN	0	0	0	0
SYN- Ptet-dncV	0	0	0	0
SYN- Ptet-cdaS	0	0	0.350453	0.341356
SYN- Ptet-dacA	59.4621	56.0988	382.659	283.078
Fig.2b	IFNb1 production, pg/ml
Bacteria to MF Ratio	SYN-Ptet-dacA +ATC		SYN-Ptet-dacA +PBS
33.3333	21536.7	14861.8	2314.69	1963.06
11.1111	9044.98	14888.1	3064.09	2435.17
3.7037	7375.4	7109.66	2705.86	2824.92
1.23457	6442.23	2223.64	1288.1	2455.18
0.411523	3271.78	2180.67	1746.17	1430.22
0.137174	2751.37	1320.84	1614.22	1049.2
0.045725	1460.16	1031.95	711.099	583.865
0.015242	352.663	459.426	185.158	380.236
Fig.2c	IFNb1 production in tumor, pg/g
Saline					EcN					SYN Ptet-dacA
51.4774	123.795	81.5409	67.1583	31.4299	53.8892	142.326	79.195	114.333	131.367	1335.18	418.245	825.255	377.728	904.488
Fig.2d	% of induced bacteria (GFP+ in RFP+)
strain	1 hour				16 hours
Saline Control	1.9	2.03	4.35	2.82	0.64	0.47	0.0035
Ptet-gfp (+aTc)	42.28	36.91	38.19	40.3	36.06	49.83
Psal-gfp (+Sal)	21.96	31	33.59	21.55	24.99	28.11	27.3
Pcmt-gfp (+Cmt)	33.53	53.28	54.77	41.53	36.01	24.89
PfnrS-gfp	88.26	95.8	81.39	78.84	87.48	62.18	74.6
Fig.2e	c-di-AMP, nmol per 1e10 bacteria
strain	Uninduced		Induced
EcN	0	0	0	0
SYN- PfnrS-dacA	9.28285	8.8647	104.097	95.0435
Fig.2f	Total CFUs recovered
strain	Dosed amount per mouse, CFUs					24 hours					72 hours
EcN	1000000					1200000000	800000000	1050000000			5900000000	2900000000	4700000000
EcN- thyA-dapA	1000000					47700	31000	18000			0	100	0
Fig.2g	c-di-AMP, nmol per 1e10 bacteria
strain	Uninduced		Induced
EcN- thyA-dapA	0	0	0	0
SYNB1891	0	0	26.3529	24.7837
Fig.2h	IFNb1 production, pg/ml
Bacteria to MF Ratio	SYNB1891		EcN-thyA-dapA
100	84018	70313	16928	9230
33.3333	58612	55865	16565	10398
11.1111	44686	36523	16210	11339
3.7037	16210	16210	15356	9850
1.23457	10511	1231	14235	12913
0.411523	6527	6387	18460	9639
0.137174	2026	1597	13053	8105
0.045725	19.06	16.66	11.71	31.32
Supplementary Fig. 2a,b	Tumor volume, mm3
Time	Saline					EcN					SYN Ptet-dacA
Day 1	71.8043	66.0442	58.0728	50.1726	42.2047	70.7913	67.6428	56.4308	50.661	40.6709	67.8808	67.6985	55.4804	51.6482	40.3458
Day 4	184.519	165.814	90.0708	82.3507	110.124	78.8941	56.5504	155.681	32.2696	91.3059	68.5266	170.842	0	0	0
Day 8	763.331	968.404	180.118	229.21	363.733	81.8435	130.183	577.708	105.709	190.524	53.7169	64.4579	0	0	0
Supplementary Fig. 2c	Tumor weight, g
Saline					EcN					SYN Ptet-dacA
1.135	0.909	0.166	0.418	0.546	0.098	0.134	0.606	0.067	0.347	0.005	0.052	0.007	0.052	0.059
Supplementary Fig. 2d	TNFa in tumor, pg/g
Time	Saline					EcN					SYN Ptet-dacA
Day 2	9.84791	18.3005	16.8847	32.9965	377.348	510.162	1178.72	814.365	122.005	543.749	549.33	1116.84	627.541	632.574	436.85
Day 9	36.3315	65.8877	40.8975	28.1306	20.0487	1124.97	281.515	226.743	632.319	329.138	124.945	411.842	114.206	846.713	411.842
	GM-CSF in tumor, pg/g
Time	Saline					EcN					SYN Ptet-dacA
Day 2	75.1567	164.245	177.926	313.069	2633.67	3003.29	7291.15	7783.91	624.961	1467.73	3436.34	9699.57	1936.02	3763.88	3140.67
Day 9	51.5407	110.796	155.14	96.6926	68.5437	260.762	402.339	120.266	471.712	130.704	781.884	330.109	1424.33	244.835	1849.2
	IL-6 in tumor, pg/g
Time	Saline					EcN					SYN Ptet-dacA
Day 2	0.0722745	0.120022	0.0759952	0.212403	1.0859	16.8297	5.94129	6.39986	1.01979	10.3294	18.0508	15.6346	16.2979	16.4949	4.11305
Day 9	0.447814	2.85513	0.666437	2.04062	0.640056	1.95954	3.73559	8.07098	2.1271	1.55873	4.43329	1.08044	2.13776	1.68582	2.13776
	IL-1b in tumor, pg/g
Time	Saline					EcN					SYN Ptet-dacA
Day 2	0.0561925	0.0859167	0.0580919	0.123162	0.18335	3.06633	2.91662	1.77957	1.32403	2.43991	5.42288	10.3655	3.29605	5.51387	3.85703
Day 9	0.058958	0.127003	0.199459	0.128612	0.11219	3.76561	1.35498	1.1106	4.37873	1.14399	1.46778	2.28337	1.23531	2.49893	2.28337
	MCP-1 in tumor, pg/g
Time	Saline					EcN					SYN Ptet-dacA
Day 2	5.08159	9.8658	8.34981	13.4358	9.21439	16.7783	21.2488	12.9053	27.3756	27.3946	65.6206	54.1215	43.0012	30.7829	50.0408
Day 9	5.49053	5.89474	10.3344	6.11264	3.55793	17.6528	15.1672	7.52946	7.24178	14.1706	5.27375	8.5464	2.66709	1.90107	5.27375
Supplementary Fig. 2e	IL-2 in tumor, pg/g
Time	Saline					EcN					SYN Ptet-dacA
Day 2	15.0678	28.2445	12.4361	47.04	243.838	27.807	533.085	928.054	17.7296	20.4258	61.6031	15.7635	32.9153	26.1038	43.9347
Day 9	11.1699	10.8379	96.5782	34.8614	33.3396	265.818	76.6864	24.885	137.165	79.1313	963.05	149.107	1169.1	402.498	302.498
	Granzyme B in tumor, pg/g
Time	Saline					EcN					SYN Ptet-dacA
Day 2	134.004	279.525	216.88	379.524	98.3344	143.684	167.56	51.4077	164.397	67.2194	939.232	70.0101	446.409	149.41	271.215
Day 9	63.799	89.8588	252.277	130.059	136.749	463.189	263.511	111.102	558.253	198.118	1536.53	724.431	1182.34	603.792	624.431
	IFNg in tumor, pg/g
Time	Saline					EcN					SYN Ptet-dacA
Day 2	13.0505	148.822	125.139	67.9676	231.785	90.3816	768.506	91.9685	35.0601	18.0896	484.618	188.641	56.7312	119.47	101.045
Day 9	7.19901	12.9157	129.493	45.9335	30.3014	378.788	132.526	24.0771	269.93	87.6441	349.003	376.353	398.694	161.079	376.353
Supplementary Fig. 2f	Total CFUs recovered
Strain	Dosed, recovered			24 hours			72 hours
EcN	920000	720000	720000	50000000	50000000	56000	870000	116000000	350000000
EcN-thyA	440000	480000	280000	420000	5400000	2100000	6700000	146000000	6340
EcN-dapA	440000	880000	560000	100	260	2110	0	0	240
Supplementary Fig. 2g	Total CFUs recovered
Strain	Dosed per mouse					24 hours					72 hours
EcN	1000000					53600000	1630000000	353000	63800000	232000000	37200	2340000000	863000000	3540000000	2080000000
EcN- thyA-dapA	1000000					58300	32700	372000	53000	21900	5380	24300	0	29600	2760
EcN	1000000					17700000	360000000	786000000	250000000	174000000	1300000000	1200000000	1780000000	854000000	1200000000
EcN- thyA-dapA	1000000					17000	8200	2110	2500	14000	1700	423	1140	495	17000
Supplementary Fig. 2h	Bacterial CFUs/ml
Donor A								Donor B								Donor C
Time	HI serum			Normal serum				Time	HI serum			Normal serum				Time	HI serum			Normal serum
0 min*				440000*	450000*	510000*		0 min				440000*	450000*	510000*		0 min				440000*	450000*	510000*
45 min	370000	250000	280000	0	0	0		45 min	330000	280000	300000	0	0	0		45 min	360000	380000	390000	0	0	0
90 min	33000	53000	55000	0	0	0		90 min	49000	24000	31000	0	0	0		90 min	43000	30000	30000	0	0	0
180 min	3300	3500	3600	0	0	0		180 min	3200	4000		0	0	0		180 min	3400	2700		0	0	0
* at time 0 min- same initial CFUs were inoculated in the serum for all 3 donors

## Sheet: Figure 3 and suppl. Figure 3
Fig. 3a	Relative ifnb1 mRNA expression
	Control EcN			SYNB1891			smSTING agonist			LPS			Media
WT	10.454	10.454	8.478	362.809	432.184	431.87	1241.61	1155.12	1046.29	4.479	4.803	4.489	0.696	1.247	1.153
TLR4-/-	6.725	5.512	6.345	355.8	392.49	401.79	874.465	868.466	758.99	1.394	1.035	1.789	0.2	0.18	0.28
STING-/-	12.781	11.887	12.165	17.464	17.618	14.367	2.234	2.489	2.052	5.571	5.09	5.698	0.931	1.022	1.025
Fig. 3b	Relative il-6 mRNA expression
	Control EcN			SYNB1891			smSTING agonist			LPS			Media
WT	54.886	56.612	51.654	92.075	104.101	97.804	29.193	19.364	13.534	32.569	34.696	31.898	0.937	1.141	0.935
TLR4-/-	24.873	24.632	22.755	58.669	64.136	63.839	6.983	7.824	5.767	1.128	0.834	1.411	0.017	0.02	0.021
STING-/-	64.274	64.5	52.19	63.415	61.498	63.757	3.644	4.816	2.261	40.831	36.599	37.638	0.886	1.184	0.963
Fig. 3b	Relative il-12a mRNA expression
	Control EcN			SYNB1891			smSTING agonist			LPS			Media
WT	70.956	60.219	60.728	78.581	67.661	66.762	4.335	1.848	1.445	37.467	38.326	36.131	1.024	1.278	0.765
TLR4-/-	21.151	19.098	22.052	24.845	23.196	24.772	0.359	0.315	0.194	0.054	0.032	0.03	0.05	0.034	0.016
STING-/-	56.18	47.655	53.97	69.853	65.198	63.549	2.589	2.728	1.411	48.095	38.115	37.882	0.716	0.841	0.687
Fig. 3g	Bacteria per Dendritic cell
CytoD	- CytoD	+ CytoD
	1.22	0.09375
	1.575	0.0277778
	1.39286	0.147059
	1.58333	0.0512821
	1.16216	0.157895
	1.5
	1.03571
Fig. 3h	Relative ifnb1 mRNA expression
CytoD	Media			Control EcN			SYNB1891			LPS 100 ng/ml			smSTING agonist
-	0.8	1.08	1.15	208.76	208.93	224.32	628.56	710.19	756.25	83.77	121.01	127.97	371.95	335.18	304.03
+	1.08	0.78	1.19	67.95	56.71	70.31	76.17	96.5	105.24	59.37	53.58	51.32	539.85	349.81	517.79
Fig. 3i	Relative il-6 mRNA expression
CytoD	Media			Control EcN			SYNB1891			LPS 100 ng/ml			smSTING agonist
-	5.75	0.84	1.19	14109.2	13854.1	12601.5	11568.8	14465.6	12812.8	5170.69	8180.56	11641.2	86.75	99.63	102.94
+	0.64	0.25	0.21	5793.57	5135.14	6415.64	4348.19	4021.35	4784.97	4768.22	4340.5	3567.72	70.03	66.5	65.03
Fig. 3j	Relative ifnb1 mRNA expression
CytoD	Control EcN			SYNB1891			smSTING agonist			LPS 100 ng/ml			media
-	10.454	10.454	8.478	362.809	432.184	431.87	1241.61	1155.12	1046.29	4.479	4.803	4.489	0.696	1.247	1.153
+	3.013	3.362	3.582	3.116	3.422	3.884	827.56	927.54	832.24	2.463	2.192	2.366	0.276	0.389	0.254
Fig. 3k	Relative il-6 mRNA expression
CytoD	Control EcN			SYNB1891			smSTING agonist			LPS 100 ng/ml			media
-	54.886	56.612	51.654	92.075	104.101	97.804	29.193	19.364	13.534	32.569	34.696	31.898	0.937	1.141	0.935
+	15.205	19.267	19.932	16.306	19.405	17.002	3.984	4.521	3.587	12.462	9.669	10.011	0.299	0.325	0.24
Supplementary Fig. 3a
	IFNb1 protein production, pg/ml
	Control EcN			SYNB1891			smSTING agonist			LPS			Media
WT	771.764	799.985	760.596	2476.38	2455.58	2710.57	3462.14	3569.57	3301.77	337.736	332.061	284.03	6.25193	1.81597	1.32985
TLR4-/-	24.8391	17.2053	31.1705	1824.04	1910.33	1876.92	3194.03	3295.26	3833.38	0	0	0	0	0	0
STING-/-	500.799	534.129	454.638	630.881	862.4	876.541	7.45181	1.56512	6.99488	262.835	303.407	328.833	0.845082	0.845082	1.0873
Supplementary Fig. 3b		Relative cd86 mRNA expression
Control EcN			SYNB 1891			smSTING agonist			Media
3.401	2.377	2.6	6.112	5.747	7.543	6.018	6.057	5.3	0.714	1.195	1.086
Supplementary Fig. 3c
	Kinetics of IFNb1 production, pg/ml
Time, h	Control EcN			SYNB 1891			smSTING agonist			Media
0	0	0	0	0	0	0	0	0	0	0	0	0
1	101.077	112.059	124.163	81.5563	111.361	123.077	1.03662	2.18087	1.98919	0.658312	0	0
2	347.658	330.333	338.382	462.104	487.322	532.851	570.801	507.413	320.058	0.658312	0	0
4	502.464	475.409	494.372	1492.33	1541.43	1689.94	2368.91	2310.31	2030.72	0.658312	0	0
6	532.54	503.534	524.448	2253.44	2314.7	2554.73	3948.35	3918.53	3659.35	0.658312	0.845082	0
8	534.025	504.82	526.133	2392.48	2477.19	2713.95	4333.38	4450.98	4097.53	0.658312	0.845082	0
18	535.31	505.51	527.219	2423.49	2505.22	2745.22	4439.29	4550.65	4192.44	0.756606	0.845082	0
Supplementary Fig. 3d
	Kinetics of IL-6 production, pg/ml
Time, h	Control EcN			SYNB 1891			smSTING agonist			Media
0	0	0	0	0	0	0	0	0	0	0	0	0
1	875.217	811.882	696.803	685.512	649.445	592.573	7.00598	0.871911	0	7.96562	0.0537251	0
2	2628.01	4035.41	2886.44	1872.34	2963.34	2114.78	108.166	72.628	61.1963	9.66112	0.0537251	0
4	9685.65	10738	10405.5	7780.81	9117.2	9306.54	1572.47	2697.43	1901.17	19.0329	0.0731282	0
6	18721.3	17605	18789.1	13935.9	13711	17483.4	3405.45	4147.73	3963.55	27.2034	0.0731282	0.438081
8	20651.8	19628.7	20824.4	18935.9	18711	22483.4	4088.78	5051.93	4915.37	30.331	0.466785	0.867729
18	25651.8	24628.7	25824.4	23935.9	23711	27483.4	5223.27	5932.74	6004.63	37.3097	0.655651	1.12244
Supplementary Fig. 3e
	Kinetics of TNFa production, pg/ml
Time, h	Control EcN			SYNB 1891			smSTING agonist			Media
0	0	0	0	0	0	0	0	0	0	0	0	0
1	192.324	184.657	251.879	215.746	175.491	200.352	11.6413	5.40971	3.66883	7.74794	0	0
2	331.211	323.731	429.938	392.278	431.177	371.296	105.859	57.8529	83.9674	10.1082	0	0
4	607.347	480.071	710.502	601.339	610.676	574.505	241.331	157.134	236.527	15.1596	0	0
6	772.651	640.235	899.041	775.875	740.019	846.664	390.25	322.668	541.501	24.1463	0	0.103551
8	924.361	796.507	1066.91	1114.55	1078.69	1185.34	486.043	497.283	726.263	28.8251	0.635042	1.07969
18	1007.5	878.508	1192.76	1326.05	1325.83	1449.67	563.681	530.87	789.339	43.1994	1.41935	1.90193
Supplementary Fig. 3f
	Kinetics of IL-12p70 production, pg/ml
Time, h	Control EcN			SYNB 1891			smSTING agonist			Media
0	0	0	0	0	0	0	0	0	0	0	0	0
1	0	0	0	0.033341	0	0	0	0	0	0	0	0
2	0	0	0.618796	0.033341	0.761681	0	0	0	0	0	0	0
4	10.8163	12.2786	11.0355	8.71356	21.6055	11.8802	0	0	0	0	0	0
6	52.879	46.7866	45.0257	53.6092	63.0882	50.9121	0	0	0.618796	0	0	0.183545
8	65.0241	58.9318	56.5761	75.4765	86.1931	75.4143	0.821369	0.69598	1.56675	0.329351	0.571983	0.633187
18	78.364	70.1114	69.7663	98.4266	104.222	94.4366	1.89698	1.14562	2.38812	0.658702	0.901335	0.962538
Supplementary Fig. 3g
	Kinetics of IL-1b production, pg/ml
Time, h	Control EcN			SYNB 1891			smSTING agonist			Media
0	0	0	0	0	0	0	0	0	0	0	0	0
1	2.33776	3.19015	2.91285	4.75422	5.00216	4.24873	0.240072	0	0	0	0	0
2	11.9717	24.0717	16.881	25.1928	39.0535	26.4469	2.27752	0	1.05542	0	0	0
4	33.1181	48.5121	37.4971	63.7137	165.718	96.1985	5.46767	4.24873	4.51722	0	0	0
6	57.7291	66.7931	58.7315	117.338	208.225	151.99	7.19375	5.64924	6.2433	1.05542	0	0.872612
8	94.7248	80.8411	74.1493	154.095	256.569	200.335	8.69706	7.42991	8.02396	1.99572	0.940294	2.37592
18	176.889	131.18	147.706	263.754	354.572	302.305	11.0264	8.79361	9.52727	3.21912	1.88059	3.02879
Supplementary Fig. 3h
	IFNb1 protein production, pg/ml
CytoD	Media					Control EcN					SYNB 1891					LPS 100 ng/ml					smSTING agonist
-	0	0	0	0	0	596.767	522.302	639.401	608.398	524.63	1772.66	1403.43	1226.11	1645.99	1376.86	157.084	163.315	224.853	160.817	164.986	1957.98	1722.43	2094.67	1995.03	1726.2
+	0	0	0	0	0	51.2536	38.4448	48.4576	50.9033	38.7869	46.7175	56.1817	56.8894	47.4129	59.0179	25.6155	28.9596	27.2847	26.2825	28.2889	1640.46	952.893	1498.61	1711.15	979.37
Supplementary Fig. 3i
	Il-6 protein production, pg/ml
CytoD	Media					Control EcN					SYNB 1891					LPS 100 ng/ml					smSTING agonist
-	0	0	0	0	0	1214.25	1169.94	1293.37	1195.26	1180.49	1322.91	1284.93	1176.27	1296.53	1282.82	647.74	694.16	932.58	696.27	725.81	0	0	0	0	0
+	0	0	0	0	0	679.39	634.02	665.67	675.17	635.08	577.06	625.59	613.98	579.17	615.04	437.8	485.28	465.23	483.17	505.32	0	0	0	0	0
Supplementary Fig. 3j
	TNFa protein production, pg/ml
CytoD	Media					Control EcN					SYNB 1891					LPS 100 ng/ml					smSTING agonist
-	38.57	30.59	50.54	38.57	33.25	2872.58	4149.29	2754.22	4298.24	4041.57	3867.35	3960.44	3389.92	3601.37	3847.4	3240.97	3263.57	4592.14	3130.58	3367.31	101.07	122.35	135.65	102.4	127.67
+	26.6	21.28	21.28	27.93	23.94	3029.51	2697.04	2706.35	3058.77	2606.6	2971	2674.43	3598.71	3042.81	2645.17	3496.31	2436.38	3197.08	3573.44	2517.5	93.09		89.1	67.82	82.45
Supplementary Fig. 3k
	IFNb1 protein production, pg/ml
CytoD		Control EcN		SYNB1891			smSTING agonist			LPS			Media
-	771.764	799.985	760.596	2476.38	2455.58	2710.57	3462.14	3569.57	3301.77	337.736	332.061	284.03	6.25193	1.81597	1.32985
+	174.098	205.235	217.109	196.289	227.75	187.458	2520.12	2343.62	2622.31	174.759	150.739	197.658	0	0	0

## Sheet: Figure 4 and suppl. Figure 4
Fig. 4a	Total CFUs recovered
Days	Tumor					Blood
Dosed	1000000000
1	630000000	1000000000	430000000	250000000	880000000	0	0	0	0	0
3	450000000	620000000	600000000	880000000		0	0	0	0	0
7	870000	11000000		75000000		0	0	0	0	0
10	0	1500	27000			0	0	0	0	0
Fig. 4b and supplementary Fugure 4a			Tumor weight, g
Days	Saline					SYN1891 (1 x 107 CFU)					SYN1891 (1 x 108 CFU)					SYN1891 (1 x 109 CFU)
1	0.0468	0.0918	0.1555	0.1272	0.1157	0.1013	0.0632	0.0976	0.1755	0.2607	0.1052	0.2095	0.1794	0.14	0.1742	0.2681	0.2627	0.1422	0.111	0.1564
3						0.0593	0.047	0.2075	0.1568	0.2899	0.0305	0.1076	0.0605	0.1347	0.0888	0.0734	0.0994	0.1249	0.0566	0
7	0.8791	0.7463	0.8699	0.6085	1.0086	0.5339	0.5097	0.5482	0.6391	0.2511	0.3165	0.8178	0.2789	0.047	0.7293	0.2216	0.896	0	0.0469	0
10						0.529	1.0156	0.9637	0.6506	0.5742	0.8788	0.7721	1.092	1.0087	0.8842	0.3912	0.0108	0.2097	0	0
Fig.4c	c-di-AMP, ug/g of tumor
Days	Saline					SYN1891 (1 x 107CFU)					SYN1891 (1 x 108CFU)					SYN1891 (1 x 109CFU)
1	0	0	0	0	0	0	0	0	0	0	10.4	2	3.3	6.9	3.8	58.3	64.5	103.2	109.1	47.9
3						0	0	0	0	0	22.3	12.9	2.8	1.2	8	140.7	99.2	88.7	198.4
7	0	0	0	0	0	0	0	0	0	0	0.9	0	0.8	0	1.3	0	0		1.7
10						0	0	0	0	0	0.3	0	0	0	0.3	0	0	0
Fig. 4d	Intratumoral IFNa, pg/ml
Days	Saline					SYN1891 (1e7 CFU)					SYN1891 (1e8 CFU)					SYN1891 (1e9 CFU)
1	2.17	7.8	0.18	0	0	3.18	20.3	0	31	31	29.32	58.64	62.18	63.85	0	151.1	58.34	102.2	40.62	48.58
3						0	0	10.1	16.1	0	5.24	7.6	8.4	27.86	20.52	27.21	5.24	32.93	6.49
7	16.77	7.1	17.71	12.56	10.21	26.1	6.59	11.4	0	0	0	3.56	9.44	9.48	7.23	9.18	13.99		6.19
10						11.2	40	18.7	19.7	48	19.21	12.8	12.24	2.57	19.61	12.51	0	9.82
Fig. 4e	Intratumoral IFNb1 , pg/ml
Days	Saline					SYN1891 (1 x 107CFU)					SYN1891 (1 x 108CFU)					SYN1891 (1 x 109CFU)
1	0.46	3.37	2.08	1.39	1.1	5.24	7.47	3.17	8.31	6.39	6.61	17.33	16.31	12.25	18.97	33.48	17.68	24.54	9.01	10.49
3						1.71	2.08	0.69	4.19	1.69	1.39	2.43	1.65	3.52	2.76	8.64	3.35	7.25	2.23
7	6.69	1.96	2.94	0.98	1.76	3.21	3.87	3.83	1.9	9.34	1.53	2.53	1.96	2.12	1.28	1.24	2.88		2.23
10						10.22	4.36	1.76	1.53	10.59	1.61	1.9	2.27	1.29	1.84	1.02	0	1.22
Fig. 4f	Intratumoral TNFa , pg/ml
Days	Saline					SYN1891 (1 x 107CFU)					SYN1891 (1 x 108CFU)					SYN1891 (1 x 109CFU)
1	15	18	4.6	49	16	103	60	107	107	108	154	148	156	145	243	422	208	294	127	155
3						68	47	57	35	46	62	146	112	69	181	224	190	156	122
7	32	32	24	17	23	46	60	77	36	80	235	25	89	33	212	45	61		275
10						51	16	23	43	73	185	13	79	16	67	10	5	28
Fig. 4g	Intratumoral IL-6 , pg/ml
Days	Saline					SYN1891 (1e7 CFU)					SYN1891 (1e8 CFU)					SYN1891 (1e9 CFU)
1	67	107	0	0	0	1724	1878	1187	6297	1187	36703	62084	61929	10001	43916	71821	77827	91852	56268	59752
3						435	176	316	119	321	1801	2970	1346	128	4902	65276	2353	64151	24739
7	427	398	887	592	510	385	271	414	442	633	1187	374	1271	580	1959	408	1735		1911
10						504	239	430	1123	299	1795	424	1223	345	1319	62	22	187
Fig. 4h	Intratumoral IL-1b , pg/ml
Days	Saline					SYN1891 (1e7 CFU)					SYN1891 (1e8 CFU)					SYN1891 (1e9 CFU)
1	3	22	7	4.8	10	596	379	440	326	624.27	801	491	776	409	653	1352	948	1135	565	944
3						511	233	218	130	140	599	2057	524	172	771	1213	306	753	451
7	10	33	20	13	20	108	143	159	71	188	734	44	376	88	602	113	282		670
10						70	13	28	121	58	258	14	126	17	116	13	12	39
Fig. 4i	Intratumoral IFNg , pg/ml
Days	Saline					SYN1891 (1e7 CFU)					SYN1891 (1e8 CFU)					SYN1891 (1e9 CFU)
1	3	9	7	0	7	21	31	29	45	62.4	63	112	69	91	174	83	90	70	89	51
3						15	14	8	10	2	25	17	32	37	23	53	36	17	45
7	10	6	8	3	8	8	41	63	5	32	14	0	23	15	7	5	19		10
10						17	1	10	15	92	5	0	3	2	7	7	5	36
Fig. 4j	Intratumoral GM-CSF , pg/ml
Days	Saline					SYN1891 (1e7 CFU)					SYN1891 (1e8 CFU)					SYN1891 (1e9 CFU)
1	71	69	26	31	71	261	141	256	309	221	1658	2358	1538	1550	2660	3787	3523	4729	3146	3604
3						95	71	123	64	94	437	473	216	125	682	2195	1052	2908	2350
7	71	94	69	41	86	120	138	166	107	198	128	41	159	84	201	91	152		271
10						106	38	71	86	164	151	47	78	46	160	26	3	114
Fig. 4k	Intratumoral IL-15 , pg/ml
Days	Saline					SYN1891 (1 x 107CFU)					SYN1891 (1 x 108CFU)					SYN1891 (1 x 109CFU)
1	140	140	137	127	140	186	170	178	198	178	263	288	270	259	281	288	350	251	341	332
3						178	149	136	122	127	157	202	221	161	248	332	266	323	248
7	127	117	108	112	117	122	136	127	127	140	174	108	159	144	186	103	131		206
10						108	92	127	149	144	117	87	147	108	127	108	62	112
Supplementary Figure 4b.			Total CFUs recovered
Days	Tumor					Blood
Dosed	10000000
1	500000	1500000	600000	370000	330000	0	0	0	0	0
3	83000	60000	35000	60000	14000	0	0	0	0	0
7	0	0	0	0	0	0	0	0	0	0
10	0	0	0	0	0	0	0	0	0	0
Supplementary Figure 4c.			Total CFUs recovered
Days	Tumor					Blood
Dosed	100000000
1	12500000	13000000	9000000	24000000	13000000	0	0	0	0	0
3	40000000	52000000	3500000	320000	67000000	0	0	0	0	0
7	12000000	0	6500000	0	90000000	0	0	0	0	0
10	1180000	0	270000	0	26000000	0	0	0	0	0
Supplementary Figure 4d.			Copies of SYNB1891 DNA/ ml of blood
Hours	1e7 dose					1e8 dose					1e9 dose
2	0	0	0	0	0	0	0	0	0	0	4420	0	0	0	0
6	0	0	0	0	0	0	0	0	0	0	3820000	0	0	0	0
24	0	0	0	0	0	0	0	0	0	0	0	0	0	0	0
168	0	0	0	0	0	0	0	0	0	0	0	0	0	0	0
Supplementary Figure 4e.			Copies of SYNB1891 DNA/ ml of blood
Hours	1e7 dose					1e8 dose					1e9 dose
2	65200	0	0	0	0	8060	10100	8690	8990	0	55200000	41900000	30100000	35100000	26200000
6	0	0	0	0	0	9790	18600	14600	8850	0	5290000	7360000	10200000	6600000	6980000
24	0	0	0	0	0	4780	13900	15700	25300	0	421000	463000	191000	142000	0
168	0	0	0	0	0	0	0	0	0	0	0	0	0	0	0

## Sheet: Figure 5 suppl. Figures 5 and 6
Fig. 5a and Supplementary Figure 5a.			Tumor volume, mm3
Day	Saline									Control Strain									SYNB1891
0	74.7225	64.5499	63.7711	56.2071	55.76	46.2552	38.9491	38.1634	32.3953	65.1092	63.2921	56.5978	54.8197	50.7253	46.1157	39.2187	37.6257	33.8803	70.4392	67.2969	61.4086	57.4938	53.5892	51.1234	44.7356	40.8005	34.2655
3	119.235	155.334	100.983	72.617	71.7369	143.706	79.2957	43.6	89.8182	184.421	171.388	155.361	165.006	54.2534	35.49	255.729	44.5477	84.8258	211.187	62.5276	101.23	60.6543	175.681	43.0463	103.062	89.3022	102.612
7	326.585	282.015	176.748	137.172	90.4756	893.668	234.75	75.3012	387.633	0	49.7209	67.1864	70.2181	0	0	585.636	139.848	38.6083	82.4529	101.223	218.332	133.069	158.994	184.955	0	48.9879	0
10	630.821	924.945	306.619	308.295	207.58	1857.43	556.131	216.174	1556.39	579.378	0	146.84	196.178	0	114.408	545.953	327.259	183.605	109.445	82.0574	141.992	206.26	0	167.761	0	200.294	0
14	2657.32	3037.74		1109.77	389.971	3524.18	2038.76	522.999	2958.6	1230.5	63.7353	253.924	1261	27.4757	504.242	2114.8	492.361	438.464	0	0	250.184	0	0	94.229	0	0	0
17										3924.96	495.538	554.876		463.347			1930.42	2342.45	0	207.173	177.668		0	64.6506	0	104.43	0
21																			58.0114		53.3219		0	726.225	0	183.022	0
Fig. 5b	Percent survival, n=10 mice per group
Study Day	Saline	Control Strain	smSTING Agonist (50μg)	SYNB1891	"1" when the subject died at the specified time
11	1				"0" when the subject survived up to 35 days
11	1
14	1
14	1
14	1
14	1
14	1
14	1
14	1
14	1
11			1
22			1
25			1
25			1
25			1
25			1
25			1
25			1
22			1
35			0
1		1
18		1
18		1
18		1
18		1
18		1
18		1
18		1
18		1
18		1
1				1
1				1
18				1
18				1
18				1
22				1
35				0
35				0
35				0
35				0
Fig. 5c and supplementary Figure 6a			Tumor volume, mm3		CR were confirmed by no tumor growth up until day 65
Days	Saline										SYNB1891 (1 x 108 CFU)										SYNB1891 (5 x 108 CFU)										SYNB1891 (1 x 109 CFU)
1	78.35	110.94	121.44	109.69	105.42	96.44	96.56	92.83	95.64	110.1	107.77	115.93	93.83	103.3	80.08	102.27	93.45	116.49	96.15	102.1	109.93	111.21	83.93	83.66	94.75	111.01	118.66	82.94	104.38	112.22	111.68	89.62	104.48	90.96	93.35	95.85	105.5	116.2	119.56	86.97
3	130.83	173.21	196.84	129.32	134.25	171.09	108.42	98.76	132.88	221.73	279.43	193.14	157.89	182.64	121.21	180.24	155.99	224.73	141.96	179.02	239.97	303.3	177.85	137.09	248.72	199.49	203.95	183.23	202.41	167.04	363.91	273.5	255.36	250.32	262.1	216.95	260.7	251.42	226.2	218.49
5	231.1	238.71	261.2	175.37	192.97	227.82	89.39	123.97	161.84	338.73	283.52	236.33	151.44	230.05	136.85	148.79	190.6	221.03	135.77	177.11	384.37	358.8	258.94	253.26	247.47	257.38	275.34	223.3	244.3	194.53	302.83	217.81	294.95	244.61	215.68	243.49	373.96	310.55	355.1	240.41
7	304.23	349.52	434.69	314.94	219.49	300.95	93.02	161.79	170.07	526.14	264.44	231.75	126.44	241.7	221.75	240.94	239.7	297.31	177.02	208.15	405.46	399.12	357.24	274.49	254.98	328.15	327.93	249.38	251.69	193.42	379.56	263.66	407.33	286.85	366.34	204.68	239.36	319.67	505.24	306.74
9	384.8	392.7	626.85	463.73	343.9	376.6	79.66	181.63	170.56	788.03	277.25	257.65	166.7	172.8	174.74	251.89	212.82	249.51	161.06	176.98	413.97	424.78	328.19	231.34	265.76	365.29	295.51	274.55	240.84	231.33	379.56	282.08	396.76	264.83	297.48	237.24	281.3	416.84	429.48	344.68
11	552.27	485.68	701.9	589.32	410.56	659.6	73.59	230.25	219.88	1183.62	310.02	261.77	211.12	177.68	209.19	347.23	269.24	377.01	148.16	230.95	327.74	354.26	370.56	308.95	214.73	350.92	332.88	290.81	127.77	198	267.78	297.46	403.25	255.37	355.01	276.69	281.99	382.94	370.47	263.27
14	765.88	645.95	860.96	1168.78	712.67	1467.9	46.12	237.86	324.3	1977.72	591.9	241.19	86.97	118.4	223.63	290.06	203.73	499.65	166.03	136.26	536.22	340.72	319.26	273.79	155.35	252.47	166.82	310.66	77.1	150.43	194.22	271.93	221.81	160.28	178.32	294.14	162.43	284.13	189.99	187.06
16	1029.59	844.65	1218.64	1674.39	1033.06	1960.64	26.74	293.49	454.12	3154.38	1618.56	189.82	72.98	89.85	130.14	281.9	199.19	662.76	169.67	81.49	931.57	295.97	264.92	117.83	123.12	283.04	158.87	265.01	76.9	125.16	132.67	194.22	173.25	96.96	176.22	222.65	128.16	249.43	115.37	183.79
18	1521.52	1231.43	1480.53	2171.01	1289.09	2348	30.64	353.66	634.78		2739.25	174.72	39.82	82.64	82.08	357.9	231.82	877.89	161.86	60.69	2282.55	217.11	222.65	122.16	81.5	506.34	132.8	179.1	71.86	109.44	110.71	147.88	81.84	78.11	113.49	206.35	48.82	265.9	97.25	120.36
21	2909.78	2727.02	2507.52		2330.27		22.05	832.02	1280.83			408.11	0.5	164.37	23.46	583.56	412.67	2187.72	176.73	44.5		118.38	100	301.31	61.36	1670.3	131.42	177.18	0.5	48.57	67.84	0.5	47.08	54.36	37.92	97.96	35.7	102.55	57.2	48.28
23												886.83	0.5	266.42	0.5	1413.12	527.29		133.47	0.5		80.76	43.78	631.6	0.5		40.82	194.13	0.5	23.64	0.5	0.5	38.72	29.88	23.93	30.56	0.5	70.03	100.52	39.18
26												1583.72	0	414.07	0.5	2234.92	498.87		97.24	0		54.01	0.5	940.32	0.5		38.62	259.2	0.5	18.1	34.21	0	0.5	0.5	12.28	26.61	0.5	44.12	158.04	35.38
													CR		CR					CR			CR		CR		CR		CR	CR	CR	CR	CR	CR	CR	CR	CR			CR
Fig.5d
	Percent survival
Study Day	Saline	SYNB1891cmR + Isotype	SYNB1891cmR + aCD4	SYNB1891cmR + aCD8	SYNB1891cmR + aCD4 + aCD8	"1" when the subject died at the specified time
11	1					"0" when the subject survived up to 40 days
18	1
18	1
18	1
18	1
11	1
18	1
18	1
18	1
18	1
40		0
18		1
40		0
25		1
7		1
18		1
40		0
25		1
40		0
9		1
25			1
40			0
40			0
40			0
21			1
40			0
40			0
21			1
25			1
25			1
9				1
18				1
18				1
11				1
25				1
25				1
23				1
7				1
25				1
25				1
15					1
25					1
25					1
18					1
25					1
18					1
23					1
23					1
11					1
11					1
Fig.5e and supplementary Figure 6c			Tumor volume, mm3
Days	Saline										SYNB1891																		Naive Rechallenge Control
1	130.83	173.21	196.84	129.32	134.25	171.09	108.42	98.76	132.88	221.73	157.89	121.21	141.96	179.02	177.85	248.72	203.95	202.41	167.04	363.91	273.5	255.36	250.32	262.1	216.95	260.7	251.42	218.49
3	231.1	238.71	261.2	175.37	192.97	227.82	89.39	123.97	161.84	338.73	151.44	136.85	135.77	177.11	258.94	247.47	275.34	244.3	194.53	302.83	217.81	294.95	244.61	215.68	243.49	373.96	310.55	240.41
5	304.23	349.52	434.69	314.94	219.49	300.95	93.02	161.79	170.07	526.14	126.44	221.75	177.02	208.15	357.24	254.98	327.93	251.69	193.42	379.56	263.66	407.33	286.85	366.34	204.68	239.36	319.67	306.74
7	384.8	392.7	626.85	463.73	343.9	376.6	79.66	181.63	170.56	788.03	166.7	174.74	161.06	176.98	328.19	265.76	295.51	240.84	231.33	379.56	282.08	396.76	264.83	297.48	237.24	281.3	416.84	344.68
9	552.27	485.68	701.9	589.32	410.56	659.6	73.59	230.25	219.88	1183.62	211.12	209.19	148.16	230.95	370.56	214.73	332.88	127.77	198	267.78	297.46	403.25	255.37	355.01	276.69	281.99	382.94	263.27
12	765.88	645.95	860.96	1168.78	712.67	1467.9	46.12	237.86	324.3	1977.72	86.97	223.63	166.03	136.26	319.26	155.35	166.82	77.1	150.43	194.22	271.93	221.81	160.28	178.32	294.14	162.43	284.13	187.06
14	1029.59	844.65	1218.64	1674.39	1033.06	1960.64	26.74	293.49	454.12	3154.38	72.98	130.14	169.67	81.49	264.92	123.12	158.87	76.9	125.16	132.67	194.22	173.25	96.96	176.22	222.65	128.16	249.43	183.79
16	1521.52	1231.43	1480.53	2171.01	1289.09	2348	30.64	353.66	634.78		39.82	82.08	161.86	60.69	222.65	81.5	132.8	71.86	109.44	110.71	147.88	81.84	78.11	113.49	206.35	48.82	265.9	120.36
18	1814.87	1753.16	1799.11		1490.42		20.7	403.18	779.72		36.17	49.61	164.68	58.48	186.84	74.54	159.02	77.71	78.38	78.69	86.37	55.1	50.84	52.11	203.12	33.54	190.05	60.17
21	2909.78	2727.02	2507.52		2330.27		22.05	832.02	1280.83		0.5	23.46	176.73	44.5	100	61.36	131.42	0.5	48.57	67.84	0.5	47.08	54.36	37.92	97.96	35.7	102.55	48.28
23											0.5	16.07	187.82	0.5	83.88	0.5	88.53	0.5	45.64	48.37	0.5	47.34	37.92	31.78	83.65	0.5	64.37	51.67
25											0.5	0.5	133.47	0.5	43.78	0.5	40.82	0.5	23.64	0.5	0.5	38.72	29.88	23.93	30.56	0.5	70.03	39.18
28											0	0.5	97.24	0	0.5	0.5	38.62	0.5	18.1	34.21	0	0.5	0.5	12.28	26.61	0.5	44.12	35.38
30											0	0.5	42.89	0	0.5	0.5	0.5	0.5	0.5	39.47	0	0.5	0.5	0.5	0.5	0.5	23.52	31.45
35											0.5	0	25.6	0	0.5	0.5	0.5	0.5	0.5	27.57	0	0.5	0.5	0.5	0.5	0.5	0.5	0.5
37											0.5	0	29.09	0	0.5	0.5	0.5	0.5	0.5	0.5	0	0.5	0.5	0.5	0.5	0.5	0.5	0.5
41											0.5	0	0.5	0	0.5	0	0.5	0.5	0.5	0.5	0	0.5	0.5	0.5	0.5	0.5	0.5	0.5
46											0	0	0	0	0	0	0	0	0	0	0	0	0	0	0	0	0	0
51											0	0	0	0	0	0	0	0	0	0	0	0	0	0	0	0	0	0
65											0	0	0	0	0	0	0	0	0	0	0	0	0	0	0	0	0	0	0	0	0	0	0	0	0
76											0	0	0.5	0	0	0	0	0	0	0	0	0	0	0	0	0	0	0	118.86	117.23	79.94	0.5	113.96	89.51	89.35
78											0	0	0.5	0	0.5	0	0	0	0	0	0	0	0	0	0	0	0	0	204.7	194.23	110.78	0.5	201.76	116.12	147.85
81											0	0	0.5	0	0	0	0	0.5	0	0	0	0	0	0	0	0	0	0	284.53	271.21	237.33	0.5	436.59	236.29	293.71
84											0	0	0.5	0	0	0	0	0.5	0	0	0	0	0	0	0	0	0	0	343.2	359.93	537.42	0.5	670.81	448.51	474.47
88											0	0	0	0	0	0	0	0.5	0.5	0	0	0	0	0	0	0	0	0	712.14	393.32	1121.32	0.5	1243.91	919.48	784.67
91											0	0	0	0	0	0	0	0	0	0	0	0	0	0	0	0	0	0	1001.59	584.32	2292.06	0	2306.33	1861.53	1176.06
95											0	0	0	0	0	0	0	0	0	0	0	0	0	0	0	0	0	0	1959.63	1129.51		0		2724.25	2782.39
Supplementary Figures 5b, c			Tumor volume, mm3
Day	Saline										SYNB1891 (1 x 108 CFU)										SYNB1891 (1 x 109 CFU)
0	50.4079	48.0396	44.4624	98.119	75.4313	58.2604	60.1686	41.2635	71.287	41.6013	54.3782	61.653	63.063	45.4745	63.1594	40.7745	74.5702	47.1616	46.3948	78.5	72.4294	76.5678	46.7819	91.9368	79.4281	47.5255	64.4178	55.1791	55.3959	55.9872
4	73.6467	60.6126	117.184	253.011	60.4654	97.2052	66.501	134.974	179.249	65.3063	170.231	126.24	136.543	123.493	141.286	334.063	173.804	80.3893	88.594	304.537	655.869	115.446	238.836	291.138	123.531	81.0558	245.315	146.054	110.107	156.724
7	148.346	87.6245	246.819	523.128	117.363	136.626	119.888	295.418	249.85	75.9805	237.008	159.848	260.376	167.672	101.322	233.416	184.96	205.066	106.371	811.397	63.315	0	0	0	101.645	81.481	61.2319	0	60.2783	71.7306
9	191.1	122.44	529.5	861.54	133.78	155.57	126.59	506.03	319.46	72.74	239.5	90.46	208.08	129.37	275.78	174.52	192.96	258.5	29	1618.17	172.66	0	85.15	0	62.56	112.19	109.32	113.76	190.5	136.66
11	273.91	172.97		1418.84	589.75	357.5	178.27	642.45	413.41	113.32	519.33	131.91	630.13	69.95	282.8	44.78	136.5	290.05	38.4		234.94	0	48.37	50.18	327.21	0	43.47	801.4	175.35	31.24
14	476	414			1264	671	578	1350	672	360	1609	446	630	262	103	272	478	432	207		362	0	0	0		0	194		303	270
16	571	443			3250	1518	769	1740	859	411		781	1446	674	164	473	815	1012	330			0	0	0		0	579			670
18												1618		1271	345	914	1135	2069	514			0	0	0		0	639			529
																						CR	CR	CR		CR
Supplementary Figures 5d, e			Tumor volume, mm3
Days	Saline										smSTING Agonist (50ug)										Control Strain										SYNB1891
0	75.89	47.81	41.52	58.78	73.69	49.37	73.92	86.05	54.18	72.02	92.98	73.26	67.01	73.57	43.49	42.74	42.02	67.75	82.15	58.4	69	52.95	72.67	71.94	63.69	69.07	56.7	43.58	81.1	51.72	82.29	51.02	50.46	59.83	46.09	44.39	90.55	58.44	77.85	55.79
4	352.63	173.94	74.43	245.94	208.14	163.92	379.45	312.25	98.16	85.16	460.89	87.4	133.18	41.36	42.64	44.26	62.77	117.68	25.9	85.93	48.57	40.77	43.58	41.87	73.74	69.44		67.05	74.16	63.48		31.7	51.46	50.08	38.09	51.93	103.25		107.39	43.71
7	583.39	388.47	118.22	1299.8	201.63	466.18	1078.85	636.81	174.93	120.22	945.66	247.95	37.11	104.58	52	120.95	21.67	50.19	30.82	44.58	0	0	0	0	9.79	30.93		84.48	116.92	0		0	0	0	0	40.31	53.62		94.89	0
11	1219.38	1227.58	533.83	2931.83	873.12	1453.72	3765.7	1777.08	441.57	257.25	2048.47	319.22	41.3	0	0	98.51	0	41.49	236.9	0	0	0	117.53	0	332.64	0		353.99	261.74	111.35		0	0	391.5	84.98	165.62	0		0	0
14	2214.7	2740.33	1533.02		1322.03	2812.08		3403.79	785.4	753.52		94.46	0	0	0	107.22	0	75.37	108.18	24.91	54.95	0	251.54	151.49	561.66	0		631.83	902.7	618.35		0	227.07	484.2	391.42	216.06	0		0	0
18												571.67	0	0	0	78.4	90.5	226.01	237.16	130.77	434.03	0	1157.16	720.65	2958.17	321.55		2514.25	3005.93	2069.92		0	1604.24	1022.02	1734.41	797.65	0		0	0
22												2973.86	137.96	0	56.42	498.9	539.93	824.4	1809.17	851.09												0				2608.15	0		0	0
														CR																		CR					CR		CR	CR
Supplementary Figure 6b		Survival
Study Day	Saline	SYNB1891 (1 x 108CFU)	SYNB1891 (5 x 108CFU)	SYNB1891 (1 x 109CFU)
18	1
18	1
21	1
21	1
21	1
21	1
33	0
26	1
23	1
16	1
18		1
28		1
40		0
33		0
40		0
26		1
33		0
21		1
33		0
40		0
18			1
33			0
40			0
33			1
40			0
21			1
40			0
33			0
40			0
40			0
33				0
40				0
40				0
40				0
40				0
40				0
40				0
40				0
33				0
40				0

## Sheet: Figure 6 and suppl. Figure 7
Fig.6a	IFNb RLU reporter activity
Bacteria to THP-1 Ratio	STING +/+		STING-/- KO
100	55409	59717	3780	2299
33.3333	54351	58273	2982	2539
11.1111	50784	48691	2315	2516
3.7037	37240	35492	2089	2236
1.23457	26286	28038	1900	1614
0.411523	19010	18006	1458	1284
0.137174	11588	10551	1381	1293
0.045725	7692	6875	1220	1467
Fig.6b	Fold IFNb reporter induction
Bacteria to THP-1 Ratio	SYNB1891/ cGAS+/+		control EcN/ cGAS+/+		SYNB1891/ cGAS-/-		control EcN/ cGAS-/-
100	46.215	49.2012			20.7078	24.3555
33.3333	64.6187	63.7381			24.7361	23.2401
11.1111	62.2045	64.6201			11.1115	11.814
3.7037	62.8358	59.9631			5.90303	5.66491
1.23457	33.0877	30.6207			3.11016	2.94987
0.411523	13.779	11.3325			1.90237	1.89974
0.137174	5.2434	4.71306			1.22427	1.19591
0.0457247	2.49604	2.52045			0.986807	1.08047
0.0152416	1.57058	1.71636			0.983509	0.98153
0.00508053	1.44393	1.11544			0.912929	0.968997
0.00169351	0.974934	1.02045			0.842348	0.984169
100			38.1379	40.0528			5.32718	5.60686
33.3333			41.9255	43.5165			5.69789	7.16161
11.1111			44.5218	42.3252			6.49208	6.44261
3.7037			37.6735	37.7526			3.79222	3.75858
1.23457			28.6682	29.0066			2.35554	2.72625
0.411523			13.0007	12.5989			1.92612	1.96768
0.137174			6.63588	6.24406			1.42216	1.47625
0.0457247			3.75066	3.09828			1.05805	1.24208
0.0152416			2.18074	1.92084			1.02902	0.966359
0.00508053			1.43997	1.43536			0.954485	1.00923
0.00169351			1.10488	1.2124			0.906332	0.957784
Fig.6c	NFkB reporter activity (OD)
Bacteria to THP-1 Ratio	STING +/+		STING-/- KO
100	2.206	2.214	1.433	1.422
33.3333	2.228	2.24	1.393	1.465
11.1111	2.305	2.296	1.235	1.298
3.7037	2.123	2.168	0.992	1.158
1.23457	1.851	1.882	0.652	0.717
0.411523	1.586	1.525	0.361	0.385
0.137174	1.28	1.175	0.197	0.229
0.045725	0.944	0.867	0.142	0.132
Fig.6d
Fold IRF reporter induction
H232	HAQ	R232	STING-/- KO	STING alleles
6.30123	28.6764	7.1166	0.728348
7.7575	33.4381	5.1373	0.703845
8.63329	23.409	16.6481	1.59696
8.76975	25.229	18.191	0.971272
Fig. 6e	Relative IFNb1 mRNA expression
CytoD	Control EcN			SYNB1891			smSTING agonist			LPS			Media
-	1485.52	1543.94	1588.77	2290.58	2138.53	2456.25	38.9134	34.6496	25.5589	23.2996	19.3431	25.9269	1.07194	1.56695	0.933747
+	316.597	274.033	278.855	435.4	426.123	541.848	12.747	4.521	7.306	23.925	26.43	22.19	0.764	1.03	1.03
Fig. 6f	Relative IL6 mRNA expression
CytoD	Control EcN			SYNB1891			smSTING agonist			LPS			Media
-	68389.7	75204.2	86893.1	77510.1	68409	63680.7	3.02	1.98	3.11	1348.36	783.12	791.2	0.12	0.55	8.05
+	24305.3	22081.2	26667.1	21296.1	25579.7	26277.6	1.4	2.3	10.2	681.16	387.91	564.05	0.51	0.69	4.28
Supplementary Fig. 7b	Relative IFNb1 mRNA expression, 2h				Supplementary Fig. 7c		Relative IFNb1 mRNA expression, 6h
Media	Control EcN	SYNB 1891	sm STING agonist 5 ug/ml	sm STING agonist 25 ug/ml		Media	Control EcN	SYNB 1891	sm STING agonist 5 ug/ml	sm STING agonist 25 ug/ml
0.14	3999.77	5288.75	34.36	1061		3.15	164.24	251.84	22.1	253.38
0.33	4364.7	4960.96	31.33	1050.07		3.3	121.08	249.88	20.55	287.58
1.18	3916.63	6273.24	38.19	1039.05		0.7	176.71	226.51	21.45	273.34
1.96	4747.54	7038.92	36.69	1015.83
Supplementary Fig. 7d	Relative IL-6 mRNA expression, 2h					Supplementary Fig. 7e		Relative IL-6 mRNA expression, 6h
Media	Control EcN	SYNB 1891	sm STING agonist 5 ug/ml	sm STING agonist 25 ug/ml			Media	Control EcN	SYNB 1891	sm STING agonist 5 ug/ml	sm STING agonist 25 ug/ml
0.442	3779.03	4011.67	0.756	8.528			0.668	66787.6	61302.4	20.292	216.481
1.191	4753.61	4573.02	0.857	7.429			2.158	68120.1	57851.8	17.204	251.197
1.188	3720.13	3696.1	1.239	6.402			0.246	69599.3	62107.1	21.839	228.656
	3363.72	3998.68	0.938	6.787
Supplementary Fig. 7f	Relative TNFa mRNA expression, 2h					Supplementary Fig. 7g		Relative TNFa mRNA expression, 6h
Media	Control EcN	SYNB 1891	sm STING agonist 5 ug/ml	sm STING agonist 25 ug/ml			Media	Control EcN	SYNB 1891	sm STING agonist 5 ug/ml	sm STING agonist 25 ug/ml
0.688	48.248	94.899	0.84	5.69			1.446	68.983	49.13	1.372	3.953
1.126	93.09	62.284	0.831	4.487			0.67	65.015	66.718	1.24	4.56
0.908	79.721	86.304	0.756	4.396			1.465	78.001	59.536	1.477	4.41
Supplementary Fig. 7h	Relative IL-1b mRNA expression, 2h					Supplementary Fig. 7i		Relative IL-1b mRNA expression, 6h
Media	Control EcN	SYNB 1891	sm STING agonist 5 ug/ml	sm STING agonist 25 ug/ml			Media	Control EcN	SYNB 1891	sm STING agonist 5 ug/ml	sm STING agonist 25 ug/ml
0.833	117.02	159.033	0.686	0.733			3.752	355.606	392.995	0.527	1.234
0.759	193.354	159.771	0.664	0.876			0.674	332.525	433.198	0.543	1.252
0.774	197.461	151.373	0.72	0.756			0.808	435.976	436.943	0.729	1.293
Supplementary Fig. 7j	Relative CD86 mRNA expression, 6h
Media	Control EcN	SYNB 1891	sm STING agonist 5 ug/ml	sm STING agonist 25 ug/ml
1.26	2.09	2.5	1.8	2.09
0.93	1.43	2.54	1.44	1.91
1.01	1.94	2.26	1.69	1.42
Supplementary Fig. 7k	Relative CD40 mRNA expression, 6h
Media	Control EcN	SYNB 1891	sm STING agonist 5 ug/ml	sm STING agonist 25 ug/ml
2.03	14.62	16.49	1.95	2.98
1.1	13.33	12.82	1.28	3.08
0.78	12.13	15.23	1.73	3.22
Supplementary Fig.7l	Relative IL-12A mRNA expression, 6h
Media	Control EcN	SYNB 1891	sm STING agonist 5 ug/ml	sm STING agonist 25 ug/ml
1.31271	4148.78	5710.76	25.2874	340.742
0.746444	4218.67	5388.97	13.9697	323.675
0.751859	3493.35	6087.92	24.2991	287.905
